# Supplementary material for: Insights into CoFe2O4/Peracetic Acid Catalytic Oxidation Process for Iopamidol Degradation: Performance, Mechanisms, and I-DBP Formation Control
Source: Nanomaterials (Basel). 2025 Jun 10;15(12):897. doi: 10.3390/nano15120897 (PMC12195921; doi:10.3390/nano15120897)
Supplement: Supplementary file 1 [file nanomaterials-15-00897-s001.zip]

Archive with 1 entries (1 files):
- nanomaterials-3685723-supplementary.pdf
